# Supplementary material for: Diagnosis of Fusarium oxysporum f. sp. ciceris causing Fusarium wilt of chickpea using loop-mediated isothermal amplification (LAMP) and conventional end-point PCR
Source: Sci Rep. 2023 Feb 14;13:2640. doi: 10.1038/s41598-023-29730-6 (PMC9929042; doi:10.1038/s41598-023-29730-6)
Supplement: Supplementary file 1 — Supplementary Information 1. [file 41598_2023_29730_MOESM1_ESM.xlsx]

## Sheet: Sheet1
Supplementary Table 1. Details of Fo genomes used for comparative genomics in finding the Foc specific molecular marker
Organism	ff.spp.	Strain/Isolate	VPRI Accession No.	Host/Isolation source	Origin	GenBank Assembly Accession number
Fusarium oxysporum			VPRI_44314	Medicago sativa	Australia	JAMSCL000000000
Fusarium oxysporum			VPRI_44312	Cicer arietinum	Australia	JAMSCM000000000
Fusarium oxysporum			VPRI_44311	Vicia sativa	Australia	JAMSCN000000000
Fusarium oxysporum			VPRI_44290	Vicia faba	Australia	JAMSCO000000000
Fusarium oxysporum			VPRI_44289	Lupinus polyphyllus	Australia	JAMSCP000000000
Fusarium oxysporum			VPRI_44288	Lupinus polyphyllus	Australia	JAMSCQ000000000
Fusarium oxysporum			VPRI_44287	Lens culinaris subsp. Culinaris	Australia	JAMSCR000000000
Fusarium oxysporum			VPRI_44286	Pisum sativum	Australia	JAMSCS000000000
Fusarium oxysporum			VPRI_44285	Cicer arietinum	Australia	JAMSCT000000000
Fusarium oxysporum			VPRI_44284	Vicia faba	Australia	JAMSCU000000000
Fusarium oxysporum			VPRI_43893	Lycopersicon esculentum Mill.	Australia	JAMSCV000000000
Fusarium oxysporum			VPRI_43897	Lycopersicon esculentum Mill.	Australia	JAMSCW000000000
Fusarium oxysporum			VPRI_43898	Lycopersicon esculentum Mill.	Australia	JAMSCX000000000
Fusarium oxysporum			VPRI_43895	Lycopersicon esculentum Mill.	Australia	JAMSCY000000000
Fusarium oxysporum			VPRI_43896	Lycopersicon esculentum Mill.	Australia	JAMSCZ000000000
Fusarium oxysporum			VPRI_43899	Lycopersicon esculentum Mill.	Australia	JAMSDA000000000
Fusarium oxysporum			VPRI_43909	Lycopersicon esculentum Mill.	Australia	JAMSDB000000000
Fusarium oxysporum			VPRI_43907	Lycopersicon esculentum Mill.	Australia	JAMSDC000000000
Fusarium oxysporum			VPRI_43892	Lycopersicon esculentum Mill.	Australia	JAMSDD000000000
Fusarium oxysporum			VPRI_43906	Lycopersicon esculentum Mill.	Australia	JAMSDE000000000
Fusarium oxysporum			VPRI_43901	Lycopersicon esculentum Mill.	Australia	JAMSDF000000000
Fusarium oxysporum			VPRI_43904	Lycopersicon esculentum Mill.	Australia	JAMSDG000000000
Fusarium oxysporum			VPRI_43900	Lycopersicon esculentum Mill.	Australia	JAMSDH000000000
Fusarium oxysporum			VPRI_43894	Lycopersicon esculentum Mill.	Australia	JAMSDI000000000
Fusarium oxysporum			VPRI_43902	Lycopersicon esculentum Mill.	Australia	JAMSDJ000000000
Fusarium oxysporum			VPRI_43903	Lycopersicon esculentum Mill.	Australia	JAMSDK000000000
Fusarium oxysporum	vasinfectum		VPRI_44283	Gossypium hirsutum L.	Australia	JAMSDL000000000
Fusarium oxysporum	vasinfectum		VPRI_44282	Gossypium hirsutum L.	Australia	JAMSDM000000000
Fusarium oxysporum	vasinfectum		VPRI_44281	Gossypium hirsutum L.	Australia	JAMSDN000000000
Fusarium oxysporum	niveum	race 3	VPRI_44310	Citrullus lanatus	Australia	JAMSDO000000000
Fusarium oxysporum	niveum	race 3	VPRI_44309	Citrullus lanatus	Australia	JAMSDP000000000
Fusarium oxysporum	niveum	race 2	VPRI_44308	Citrullus lanatus	Australia	JAMSDQ000000000
Fusarium oxysporum	niveum	race 2	VPRI_44307	Citrullus lanatus	Australia	JAMSDR000000000
Fusarium oxysporum	niveum	race 2	VPRI_44306	Citrullus lanatus	Australia	JAMSDS000000000
Fusarium oxysporum	niveum	race 3	VPRI_44305	Citrullus lanatus	Australia	JAMSDT000000000
Fusarium oxysporum	vasinfectum		VPRI_44304	Gossypium hirsutum L.	Australia	JAMSDU000000000
Fusarium oxysporum	vasinfectum		VPRI_44303	Gossypium hirsutum L.	Australia	JAMSDV000000000
Fusarium oxysporum	passiflorae		VPRI_44302	Gossypium hirsutum L.	Australia	JAMSDW000000000
Fusarium oxysporum	vasinfectum		VPRI_44301	Gossypium hirsutum L.	Australia	JAMSDX000000000
Fusarium oxysporum	vasinfectum		VPRI_44300	Gossypium hirsutum L.	Australia	JAMSDY000000000
Fusarium oxysporum	vasinfectum		VPRI_44299	Gossypium hirsutum L.	Australia	JAMSDZ000000000
Fusarium oxysporum	vasinfectum		VPRI_44298	Gossypium hirsutum L.	Australia	JAMSEA000000000
Fusarium oxysporum	vasinfectum		VPRI_44297	Gossypium hirsutum L.	Australia	JAMSEB000000000
Fusarium oxysporum	vasinfectum		VPRI_44296	Gossypium hirsutum L.	Australia	JAMSEC000000000
Fusarium oxysporum	vasinfectum		VPRI_44295	Gossypium hirsutum L.	Australia	JAMSED000000000
Fusarium oxysporum	spinaciae		VPRI_44294	Spinacia oleracea L.	Australia	JAMSEE000000000
Fusarium oxysporum	niveum		VPRI_44293	Citrullus lanatus	Australia	JAMSEF000000000
Fusarium oxysporum	melonis		VPRI_44292	Cucumis melo L.	Australia	JAMSEG000000000
Fusarium oxysporum	melonis		VPRI_44106	Cucumis melo L.	Australia	JAMSEH000000000
Fusarium oxysporum	melonis		VPRI_44109	Cucumis melo L.	Australia	JAMSEI000000000
Fusarium oxysporum	melonis		VPRI_44105	Cucumis melo L.	Australia	JAMSEJ000000000
Fusarium oxysporum	melonis		VPRI_44108	Cucumis melo L.	Australia	JAMSEK000000000
Fusarium oxysporum	melonis		VPRI_44104	Cucumis melo L.	Australia	JAMSEL000000000
Fusarium oxysporum	melonis		VPRI_44103	Cucumis melo L.	Australia	JAMSEM000000000
Fusarium oxysporum	melonis		VPRI_44102	Cucumis melo L.	Australia	JAMSEN000000000
Fusarium oxysporum	melonis		VPRI_44101	Cucumis melo L.	Australia	JAMSEO000000000
Fusarium oxysporum	lycopersici		VPRI_44100	Lycopersicon esculentum Mill.	Australia	JAMSEP000000000
Fusarium oxysporum	lycopersici		VPRI_44099	Lycopersicon esculentum Mill.	Australia	JAMSEQ000000000
Fusarium oxysporum	lycopersici		VPRI_44107	Lycopersicon esculentum Mill.	Australia	JAMSER000000000
Fusarium oxysporum	dianthi		VPRI_44080	Dianthus caryophyllus L. cv. Sims	Australia	JAMSES000000000
Fusarium oxysporum	cubense		VPRI_44084	Musa acuminata	Australia	JAMSET000000000
Fusarium oxysporum	cubense		VPRI_44083	Musa acuminata	Australia	JAMSEU000000000
Fusarium oxysporum	cubense		VPRI_44082	Musa acuminata	Australia	JAMSEV000000000
Fusarium oxysporum	cubense		VPRI_44081	Musa acuminata	Australia	JAMSEW000000000
Fusarium oxysporum	cubense		VPRI_44079	Musa acuminata	Australia	JAMSEX000000000
Fusarium oxysporum	zingiberi		VPRI_44280	Zingiber officinale	Australia	JAMSEY000000000
Fusarium oxysporum	zingiberi		VPRI_44279	Zingiber officinale	Australia	JAMSEZ000000000
Fusarium oxysporum	zingiberi		VPRI_44278	Zingiber officinale	Australia	JAMSFA000000000
Fusarium oxysporum	lycopersici	Race 3	VPRI_44277	Solanum lycopersicum	Australia	JAMSFB000000000
Fusarium oxysporum	lycopersici	Race 3	VPRI_44276	Solanum lycopersicum	Australia	JAMSFC000000000
Fusarium oxysporum	lycopersici	Race 1	VPRI_44275	Solanum lycopersicum	Australia	JAMSFD000000000
Fusarium oxysporum	lycopersici	Race 2	VPRI_44274	Solanum lycopersicum	Australia	JAMSFE000000000
Fusarium oxysporum	lycopersici	Race 1	VPRI_44273	Solanum lycopersicum	Australia	JAMSFF000000000
Fusarium oxysporum	lycopersici	Race 3	VPRI_44272	Solanum lycopersicum	Australia	JAMSFG000000000
Fusarium oxysporum	fragariae		VPRI_44271	Fragaria ananassa	Australia	JAMSFH000000000
Fusarium oxysporum	passiflorae		VPRI_44270	Passiflora edulis	Australia	JAMSFI000000000
Fusarium oxysporum	vasinfectum	VCG 01111	VPRI_44268	Gossypium hirsutum L.	Australia	JAMSFJ000000000
Fusarium oxysporum	vasinfectum	VCG 01112	VPRI_44267	Gossypium hirsutum L.	Australia	JAMSFK000000000
Fusarium oxysporum	tulipae		VPRI_44266	Tulipa sp.	Australia	JAMSFL000000000
Fusarium oxysporum	tulipae		VPRI_44265	Tulipa sp.	Australia	JAMSFM000000000
Fusarium oxysporum	tulipae		VPRI_44264	Tulipa sp.	Australia	JAMSFN000000000
Fusarium oxysporum	tulipae		VPRI_44263	Tulipa sp.	Australia	JAMSFO000000000
Fusarium oxysporum	basilici		VPRI_44262	Ocimum basilicum	Australia	JAMSFP000000000
Fusarium oxysporum	basilici		VPRI_44261	Ocimum basilicum	Australia	JAMSFQ000000000
Fusarium oxysporum	basilici		VPRI_44260	Ocimum basilicum	Australia	JAMSFR000000000
Fusarium oxysporum	basilici		VPRI_44259	Ocimum basilicum	Australia	JAMSFS000000000
Fusarium oxysporum	tracheiphilum		VPRI_44258	Vigna unguiculata	Australia	JAMSFT000000000
Fusarium oxysporum	medicaginis		VPRI_44257	Medicago sativa	Australia	JAMSFU000000000
Fusarium oxysporum	medicaginis		VPRI_44256	Medicago sativa	Australia	JAMSFV000000000
Fusarium oxysporum	zingiberi		VPRI_44200	Zingiber officinale	Australia	JAMSFW000000000
Fusarium oxysporum	fragariae		VPRI_44209	Fragaria ananassa	Australia	JAMSFX000000000
Fusarium oxysporum	fragariae		VPRI_44208	Fragaria ananassa	Australia	JAMSFY000000000
Fusarium oxysporum	passiflorae		VPRI_44201	Passiflora edulis	Australia	JAMSFZ000000000
Fusarium oxysporum	passiflorae		VPRI_44203	Passiflora edulis	Australia	JAMSGA000000000
Fusarium oxysporum	vasinfectum	VCG 01112	VPRI_44202	Gossypium hirsutum L.	Australia	JAMSGB000000000
Fusarium oxysporum	vasinfectum	VCG 01112	VPRI_44211	Gossypium hirsutum L.	Australia	JAMSGC000000000
Fusarium oxysporum	basilici		VPRI_44210	Ocimum basilicum	Australia	JAMSGD000000000
Fusarium oxysporum	vasinfectum	VCG01111	VPRI_44207	Amaranthus macrocarpus	Australia	JAMSGE000000000
Fusarium oxysporum	niveum		VPRI_44255	Citrullus lanatus	Australia	JAMSGF000000000
Fusarium oxysporum	niveum		VPRI_44254	Citrullus lanatus	Australia	JAMSGG000000000
Fusarium oxysporum	conglutinans		VPRI_44253	Brassica oleracea	Australia	JAMSGH000000000
Fusarium oxysporum			VPRI_44313	Cicer arietinum	Australia	JAMWEU000000000
Fusarium oxysporum			VPRI_44291	Vicia faba	Australia	JAMWEV000000000
Fusarium oxysporum	passiflorae		VPRI_44269	Passiflora edulis	Australia	JAMWEW000000000
Fusarium oxysporum	albedinis	Foa 133		Phoenix dactylifera	Morocco	JAAVJG000000000
Fusarium oxysporum	apii	274.AC		Apium graveolens	USA	JAAOOQ000000000
Fusarium oxysporum	apii	NRRL38295		Apium graveolens	USA	JAAOOP000000000
Fusarium oxysporum	apii	207.A		Apium graveolens	USA	JAAOOO000000000
Fusarium oxysporum	capsici	14003		Capsicum annuum	China	JACYOB000000000
Fusarium oxysporum	cepae	FoC_Fus2		Allium cepa	UK	MRCU00000000
Fusarium oxysporum	cepae	FoC_A23		Allium cepa	UK	MRCW00000000
Fusarium oxysporum	cepae	FoC_125		Allium cepa	UK	MRCV00000000
Fusarium oxysporum	ciceris	38-1		Cicer arietinum	India	MEHF00000000
Fusarium oxysporum	conglutinans	Fo5176		Brassica oleracea	Australia	JACDXP000000000
Fusarium oxysporum	conglutinans	FGL03-6		Brassica oleracea	China	NRIA00000000
Fusarium oxysporum	conglutinans	58385		Brassica oleracea	USA	NRHZ00000000
Fusarium oxysporum	conglutinans	54008		missing	missing	AGNF00000000
Fusarium oxysporum	conglutinans	1		agricultural soil	Japan	LPZQ00000000
Fusarium oxysporum	conglutinans	race 1		Brassica oleracea	China	JABTBS000000000
Fusarium oxysporum	coriandrii	3-2		Coriandrum sativum	USA	JAAOON000000000
Fusarium oxysporum	coriandrii	GL306		Coriandrum sativum	USA	JAAOOM000000000
Fusarium oxysporum	cubense	UK0001		Musa sp.	UK	VMNF00000000
Fusarium oxysporum	cubense	C1HIR_9889		Musa acuminata	Malaysia	MBFV00000000
Fusarium oxysporum	cubense	BC2-4-TR4		Musa sp.	India	VYQK00000000
Fusarium oxysporum	cubense	TC1-1		Musa sp.	India	VLOF00000000
Fusarium oxysporum	cubense	160527		Musa sp.	Japan	SRMI00000000
Fusarium oxysporum	cubense	Foc1-race 1		Musa ABB Group	China	AMGP00000000
Fusarium oxysporum	cucumerinum	Foc013		missing	China	MABJ00000000
Fusarium oxysporum	cucumerinum	Foc011		missing	China	MABT00000000
Fusarium oxysporum	cucumerinum	Foc001		missing	Japan	MAKZ00000000
Fusarium oxysporum	cucumerinum	Foc037		missing	Japan	MABP00000000
Fusarium oxysporum	cucumerinum	Foc030		missing	Israel	MABN00000000
Fusarium oxysporum	cucumerinum	Foc021		missing	USA	MABL00000000
Fusarium oxysporum	cucumerinum	Foc018		missing	Greece	MABM00000000
Fusarium oxysporum	cucumerinum	Foc015		missing	China	MABK00000000
Fusarium oxysporum	cucumerinum	Foc035		missing	Netherlands	MABO00000000
Fusarium oxysporum	fragariae	NRF0995b		Fragaria x ananassa	Japan	WILI00000000
Fusarium oxysporum	fragariae	NRF0833		Fragaria x ananassa	Japan	WILK00000000
Fusarium oxysporum	fragariae	NRF0806		Fragaria x ananassa	Japan	WILL00000000
Fusarium oxysporum	fragariae	Nasushiobara1		Fragaria x ananassa	Japan	WILM00000000
Fusarium oxysporum	fragariae	N-18462		Fragaria x ananassa	Australia	WILO00000000
Fusarium oxysporum	fragariae	N-17203		Fragaria x ananassa	Australia	WILP00000000
Fusarium oxysporum	fragariae	MAFF744009		Fragaria x ananassa	Japan	WILV00000000
Fusarium oxysporum	fragariae	MAFF727510		Fragaria x ananassa	Japan	WILW00000000
Fusarium oxysporum	fragariae	MAFF305557		Fragaria x ananassa	Japan	WILZ00000000
Fusarium oxysporum	fragariae	GL1381		Fragaria x ananassa	USA	WIMJ00000000
Fusarium oxysporum	fragariae	GL1270		Fragaria x ananassa	USA	WIML00000000
Fusarium oxysporum	fragariae	GL1059		Fragaria x ananassa	USA	WIMP00000000
Fusarium oxysporum	fragariae	BRIP62122a		Fragaria x ananassa	Australia	WIMV00000000
Fusarium oxysporum	fragariae	BRIP63546a		Fragaria x ananassa	Australia	WIMU00000000
Fusarium oxysporum	fragariae	BRIP5168a		Fragaria x ananassa	Australia	WIMZ00000000
Fusarium oxysporum	fragariae	BRIP160609		Fragaria x ananassa	Australia	WINB00000000
Fusarium oxysporum	fragariae	BRIP53855a		Fragaria x ananassa	Australia	WIMY00000000
Fusarium oxysporum	fragariae	BRIP62106a		Fragaria x ananassa	Australia	WIMX00000000
Fusarium oxysporum	fragariae	BRIP62109a		Fragaria x ananassa	Australia	WIMW00000000
Fusarium oxysporum	gladioli	G2		Gladiolus sp.	France	NJCL00000000
Fusarium oxysporum	gladioli	G14		Gladiolus sp.	Netherlands	NJCM00000000
Fusarium oxysporum	gladioli	G76		Gladiolus sp.	Italy	NJCK00000000
Fusarium oxysporum	lagenariae	Lag:3-1		Lagenaria sp.	Japan	NJCH00000000
Fusarium oxysporum	lagenariae	01-03008		Lagenaria sp.	Japan	NJCJ00000000
Fusarium oxysporum	lagenariae	Lag:1-1		Lagenaria sp.	Japan	NJCG00000000
Fusarium oxysporum	lagenariae	03-05118		Lagenaria sp.	Japan	NJCI00000000
Fusarium oxysporum	lilii	Fol39		Lilium sp.	Netherlands	NJCF00000000
Fusarium oxysporum	lini	39_v2		Linum usitatissimum	Russia	JABJUA000000000
Fusarium oxysporum	lini	F287		Linum usitatissimum	Russia	JABJUC000000000
Fusarium oxysporum	lini	F282		Linum usitatissimum	Russia	JABJUB000000000
Fusarium oxysporum	lini	F329		Linum usitatissimum	Russia	JABJUE000000000
Fusarium oxysporum	lini	39_v1		missing	Russia	WHMS00000000
Fusarium oxysporum	luffae	Fol-114		Luffa sp.	Taiwan	NJCE00000000
Fusarium oxysporum	luffae	Fol-167		Luffa sp.	Taiwan	NJCD00000000
Fusarium oxysporum	lycopersici	D11-race 3		Solanum lycopersicum	USA	RBXW00000000
Fusarium oxysporum	lycopersici	4287_v2		Solanum lycopersicum	Spain	QESU00000000
Fusarium oxysporum	lycopersici	Fol010		Solanum lycopersicum	Netherlands	JADDYO000000000
Fusarium oxysporum	lycopersici	Fol069 (DF0-23)		missing	USA	MALP00000000
Fusarium oxysporum	lycopersici	Fol075 (DF0-62)		missing	USA	MALT00000000
Fusarium oxysporum	lycopersici	Fol072 (DF0-38)		missing	USA	MALQ00000000
Fusarium oxysporum	lycopersici	4287_v1		missing	missing	AAXH00000000
Fusarium oxysporum	lycopersici	MN25		missing	missing	AGBH00000000
Fusarium oxysporum	matthiolae	PHW726		Matthiola incana	USA	WJXY00000000
Fusarium oxysporum	medicaginis	Fom-5190a		Medicago sativa	Australia	LSNI00000000
Fusarium oxysporum	melongenae	14004		Solanum melongena	China	MPIL00000000
Fusarium oxysporum	melongenae	J-71		Solanum melongena	NA	NJCC00000000
Fusarium oxysporum	melonis	26406		missing	missing	NJCY00000000
Fusarium oxysporum	melonis	Fom005		missing	Spain	MALY00000000
Fusarium oxysporum	melonis	Fom016		missing	missing	MAMF00000000
Fusarium oxysporum	melonis	Fom012		missing	missing	MAMD00000000
Fusarium oxysporum	melonis	26406_1		missing	missing	AGNE00000000
Fusarium oxysporum	melonis	Fom013		missing	Spain	MAME00000000
Fusarium oxysporum	melonis	Fom006		missing	Spain	MALZ00000000
Fusarium oxysporum	melonis	Fom004		missing	Spain	MALX00000000
Fusarium oxysporum	melonis	Fom011		missing	Israel	MAMC00000000
Fusarium oxysporum	melonis	Fom009		missing	Israel	MAMA00000000
Fusarium oxysporum	melonis	Fom010		missing	Israel	MAMB00000000
Fusarium oxysporum	momordicae	NRRL26413		Momordica sp.	Taiwan	NJCB00000000
Fusarium oxysporum	momordicae	90NF2-1		Momordica sp.	Japan	NJCA00000000
Fusarium oxysporum	mori	GL1804		Rubus armeniacus	USA	WIMB00000000
Fusarium oxysporum	narcissi	Na5		Narcissus sp.	Netherlands	NJCV00000000
Fusarium oxysporum	narcissi	N139		Narcissus sp.	UK	MQTW00000000
Fusarium oxysporum	nicotianae	10913		Nicotiana sp.	USA	NJBY00000000
Fusarium oxysporum	nicotianae	FON-1		Nicotiana sp.	USA	NJBZ00000000
Fusarium oxysporum	nicotianae	Ft-Rob		Nicotiana sp.	USA	NJBX00000000
Fusarium oxysporum	nicotianae	Ft-1512		Nicotiana sp.	USA	NJCU00000000
Fusarium oxysporum	niveum	Fon019		missing	USA	MAMH00000000
Fusarium oxysporum	niveum	Fon010		missing	USA	MALB00000000
Fusarium oxysporum	niveum	Fon015		missing	USA	MALD00000000
Fusarium oxysporum	niveum	Fon037		missing	Israel	MALF00000000
Fusarium oxysporum	niveum	R2		Citrullus lanatus	USA	JACRUZ000000000
Fusarium oxysporum	niveum	R3		Citrullus lanatus	USA	JACRUX000000000
Fusarium oxysporum	niveum	R1		Citrullus lanatus	USA	JACRUY000000000
Fusarium oxysporum	niveum	Fon002		missing	USA	MALA00000000
Fusarium oxysporum	niveum	Fon020		missing	USA	MALE00000000
Fusarium oxysporum	niveum	Fon013		missing	USA	MALC00000000
Fusarium oxysporum	niveum	Fon005		missing	USA	MAKY00000000
Fusarium oxysporum	niveum	Fon021		missing	USA	MALG00000000
Fusarium oxysporum	pisi	HDV247		missing	USA	AGBI00000000
Fusarium oxysporum	radicis-cucumerinum	Forc016		missing	Canada	MABQ00000000
Fusarium oxysporum	radicis-cucumerinum	Forc024		missing	Greece	MABR00000000
Fusarium oxysporum	radicis-cucumerinum	Forc031 (AK-2)		missing	Greece	MABS00000000
Fusarium oxysporum	radicis-lycopersici	26381		missing	USA	AGNB00000000
Fusarium oxysporum	raphani	54005		missing	USA	AGNG00000000
Fusarium oxysporum	sesami	MR4003		Sesamum indicum	South Korea	JADMNN000000000
Fusarium oxysporum	spinaciae	Fus254		Spinacia oleracea	USA	JAALGI000000000
Fusarium oxysporum	spinaciae	Fus001		Spinacia oleracea	USA	JAALGT000000000
Fusarium oxysporum	spinaciae	Fus173		Spinacia oleracea	USA	JAALGO000000000
Fusarium oxysporum	spinaciae	Fus167		Spinacia oleracea	USA	JAALGP000000000
Fusarium oxysporum	spinaciae	Fus057		Spinacia oleracea	USA	JAALGR000000000
Fusarium oxysporum	spinaciae	Fus059		Spinacia oleracea	USA	JAALGQ000000000
Fusarium oxysporum	spinaciae	Fus322		Spinacia oleracea	USA	JAALGJ000000000
Fusarium oxysporum	spinaciae	MF42		Spinacia oleracea	USA	JABCQX000000000
Fusarium oxysporum	spinaciae	MF15		Spinacia oleracea	USA	JABCQZ000000000
Fusarium oxysporum	spinaciae	MF34		Spinacia oleracea	USA	JABCQY000000000
Fusarium oxysporum	tulipae	Tu67		Tulipa sp.	Netherlands	NJBS00000000
Fusarium oxysporum	vasinfectum	LA3B		Gossypium hirsutum L.	USA	VINM00000000
Fusarium oxysporum	vasinfectum	14-004		Gossypium hirsutum L.	USA	VINO00000000
Fusarium oxysporum	vasinfectum	TF1		Gossypium hirsutum L.	USA	VINL00000000
Fusarium oxysporum	vasinfectum	89-1A		Gossypium hirsutum L.	USA	VINP00000000
Fusarium oxysporum	vasinfectum	LA1E		Gossypium hirsutum L.	USA	VINN00000000
Fusarium oxysporum	vasinfectum	NRRL 31665-race 8		Gossypium hirsutum L.	USA	JAANYM000000000
Fusarium oxysporum	vasinfectum	NRRL 25420-race 1		Gossypium hirsutum L.	USA	JAANYJ000000000
Fusarium oxysporum	vasinfectum	NRRL 25432-race 5		Gossypium hirsutum L.	USA	JAANYL000000000
Fusarium oxysporum	vasinfectum	NRRL 25434-race 4		Gossypium hirsutum L.	USA	JAANYK000000000
Fusarium oxysporum	vasinfectum	NRRL 25433		Gossypium hirsutum L.	USA	AGNC00000000
Fusarium oxysporum	koae	44		Acacia koa	USA	GCA_014857105.1
Fusarium oxysporum		Fo49		Solanum lycopersicum	USA	WXUO00000000
Fusarium oxysporum		Fo_PG		Allium cepa	UK	MRDA00000000
Fusarium oxysporum		Fo53		Solanum lycopersicum	USA	WXUM00000000
Fusarium oxysporum		EthFoc-36		Cicer arietinum	Ethiopia	WEXN00000000
Fusarium oxysporum		Fo52		Solanum lycopersicum	USA	WXUN00000000
Fusarium oxysporum		EtdFoc-22		Cicer arietinum	Ethiopia	WETO00000000
Fusarium oxysporum		Fo24		Festuca rubra	Spain	WXVA00000000
Fusarium oxysporum		Fo45		Festuca rubra	Spain	WXUR00000000
Fusarium oxysporum		Fo63		Solanum lycopersicum	USA	WXUI00000000
Fusarium oxysporum		EthFoc-136		Cicer arietinum	Ethiopia	WEWN00000000
Fusarium oxysporum		Fo39		Festuca rubra	Spain	WXUU00000000
Fusarium oxysporum		EtdFoc-191		Cicer arietinum	Ethiopia	WILB00000000
Fusarium oxysporum				Phaseolus vulgaris	Australia	WGRW00000000
Fusarium oxysporum				Pinus sp.	Australia	WGRO00000000
Fusarium oxysporum				Solanum lycopersicum	Australia	WGRL00000000
Fusarium oxysporum				Solanum tuberosum	Australia	WGRN00000000
Fusarium oxysporum				soil associated with Lycopersicon esculentum	Australia	WGRM00000000
Fusarium oxysporum				Juglans regia	Australia	WGRU00000000
Fusarium oxysporum	canariensis			Phoenix canariensis	Australia	WGRR00000000
Fusarium oxysporum				Zea mays	Australia	WGRT00000000
Fusarium oxysporum				Pinus sp.	Australia	WGRP00000000
Fusarium oxysporum				Lupin albus	Australia	WGQS00000000
Fusarium oxysporum				Dianthus caryophyllus	Australia	WGQR00000000
Fusarium oxysporum				Encephalartos ferox	Australia	WGRE00000000
Fusarium oxysporum	canariensis			Phoenix canariensis	Australia	WGQX00000000
Fusarium oxysporum	canariensis			Phoenix canariensis	Australia	WGQU00000000
Fusarium oxysporum	canariensis			Phoenix canariensis	Australia	WGQZ00000000
Fusarium oxysporum	canariensis			Phoenix canariensis	Australia	WGQV00000000
Fusarium oxysporum				Tibouchina sp.	Australia	WGRF00000000
Fusarium oxysporum	canariensis			Phoenix canariensis	Australia	WGRA00000000
Fusarium oxysporum				Capsicum annuum	Australia	WGQL00000000
Fusarium oxysporum				Solanum tuberosum	Australia	WGQK00000000
Fusarium oxysporum				Solanum tuberosum	Australia	WGQO00000000
Fusarium oxysporum				Atriplex sp.	Australia	WGQQ00000000
Fusarium oxysporum				Linum usitatissimum	Australia	WGQP00000000
Fusarium oxysporum				Glycine max	Australia	WGQA00000000
Fusarium oxysporum				Begonia sp.	Australia	WGQG00000000
Fusarium oxysporum				Triticum aestivum	Australia	WGQD00000000
Fusarium oxysporum				Solanum tuberosum	Australia	WGQE00000000
Fusarium oxysporum				Triticum aestivum	Australia	WGQC00000000
Fusarium oxysporum				Hyacinthus orientalis	Australia	WGQF00000000
Fusarium oxysporum				Dianthus caryophyllus	Australia	WGQJ00000000
Fusarium oxysporum	canariensis			Phoenix canariensis	Australia	WGQW00000000
Fusarium oxysporum	canariensis			Phoenix canariensis	Australia	WGRQ00000000
Fusarium oxysporum	canariensis			Phoenix canariensis	Australia	WGRS00000000
Fusarium oxysporum				Malus pumila	Australia	WGRV00000000
Fusarium oxysporum	canariensis			Phoenix canariensis	Australia	WGRX00000000
Fusarium oxysporum	canariensis			soil associated with Phoenix canariensis	Australia	WGRI00000000
Fusarium oxysporum				Solanum lycopersicum	Australia	WGRK00000000
Fusarium oxysporum				Solanum lycopersicum	Australia	WGQI00000000
Fusarium oxysporum				Solanum tuberosum	Australia	WGQN00000000
Fusarium oxysporum				Solanum lycopersicum	Australia	WGQT00000000
Fusarium oxysporum	canariensis			Phoenix canariensis	Australia	WGQY00000000
Fusarium oxysporum				Phaseolus vulgaris	Australia	WGRC00000000
Fusarium oxysporum				Aloe x spinosissima	Australia	WGRB00000000
Fusarium oxysporum				missing	Australia	WGQH00000000
Fusarium oxysporum				Solanum tuberosum	Australia	WGQM00000000
Fusarium oxysporum	pisi	race 1		Pisum sativum	Australia	WGOY00000000
Fusarium oxysporum	pisi	race 6		Pisum sativum	Australia	WGOZ00000000
Fusarium oxysporum	canariensis			Phoenix canariensis	Australia	WGRY00000000
Fusarium oxysporum	canariensis			Phoenix canariensis	Australia	WGRZ00000000
Fusarium oxysporum				Nassella trichotoma	Russia	WGRD00000000
Fusarium oxysporum	canariensis			Phoenix canariensis	Australia	WGRH00000000
Fusarium oxysporum				Schlumbergera truncata	Australia	WGRJ00000000
Fusarium oxysporum	canariensis			Phoenix canariensis	Australia	WGRG00000000
Fusarium oxysporum				Dianthus caryophyllus	Australia	WGQB00000000
Fusarium oxysporum	pisi	race 5		Pisum sativum	Australia	WGPW00000000
Fusarium oxysporum	pisi	race 5		Pisum sativum	Australia	WGPN00000000
Fusarium oxysporum	niveum	race 2		Citrullus lanatus	Australia	WGPY00000000
Fusarium oxysporum	pisi	race 1		Pisum sativum	Australia	WGPT00000000
Fusarium oxysporum	pisi	race 2		Pisum sativum	Australia	WGPU00000000
Fusarium oxysporum	pisi	race 6		Pisum sativum	Australia	WGOW00000000
Fusarium oxysporum	pisi	race 1		Pisum sativum	Australia	WGPJ00000000
Fusarium oxysporum	pisi	race 2		Pisum sativum	Australia	WGPS00000000
Fusarium oxysporum	pisi	race 2		Pisum sativum	Australia	WGPR00000000
Fusarium oxysporum	pisi	race 5		Pisum sativum	Australia	WGPV00000000
Fusarium oxysporum	pisi	race 2		Pisum sativum	Australia	WGPP00000000
Fusarium oxysporum	pisi	race 2		Pisum sativum	Australia	WGPE00000000
Fusarium oxysporum	pisi	race 6		Pisum sativum	Australia	WGPG00000000
Fusarium oxysporum	pisi	race 2		Pisum sativum	Australia	WGPI00000000
Fusarium oxysporum	pisi	race 5		Pisum sativum	Australia	WGPM00000000
Fusarium oxysporum	pisi	race 5		Pisum sativum	Australia	WGPK00000000
Fusarium oxysporum				soil	Australia	WGOQ00000000
Fusarium oxysporum	pisi	race 2		Pisum sativum	Australia	WGPC00000000
Fusarium oxysporum	pisi	race 1		Pisum sativum	Australia	WGPD00000000
Fusarium oxysporum				soil	Australia	WGOJ00000000
Fusarium oxysporum				soil	Australia	WGOK00000000
Fusarium oxysporum				soil	Australia	WGON00000000
Fusarium oxysporum	pisi	race 6		Pisum sativum	Australia	WGOS00000000
Fusarium oxysporum	pisi	race 5		Pisum sativum	Australia	WGOT00000000
Fusarium oxysporum	pisi	race 1		Pisum sativum	Australia	WGOV00000000
Fusarium oxysporum	pisi	race 1		Pisum sativum	Australia	WGOX00000000
Fusarium oxysporum				soil	Australia	WGOH00000000
Fusarium oxysporum				soil	Australia	WGOG00000000
Fusarium oxysporum				soil	Australia	WGOL00000000
Fusarium oxysporum	pisi	race 1		Pisum sativum	Australia	WGPQ00000000
Fusarium oxysporum	pisi	race 1		Pisum sativum	Australia	WGPO00000000
Fusarium oxysporum	pisi	race 1		Pisum sativum	Australia	WGPA00000000
Fusarium oxysporum	pisi	race 5		Pisum sativum	Australia	WGPF00000000
Fusarium oxysporum	pisi	race 1		Pisum sativum	Australia	WGPB00000000
Fusarium oxysporum	pisi	race 6		Pisum sativum	Australia	WGPL00000000
Fusarium oxysporum	pisi	race 2		Pisum sativum	Australia	WGPH00000000
Fusarium oxysporum				soil	Australia	WGOO00000000
Fusarium oxysporum				soil	Australia	WGOR00000000
Fusarium oxysporum				soil	Australia	WGOI00000000
Fusarium oxysporum				soil	Australia	WGOM00000000
Fusarium oxysporum				soil	Australia	WGOF00000000
Fusarium oxysporum				soil	Australia	WGOP00000000
Fusarium oxysporum	pisi	race 1		Pisum sativum	Australia	WGOU00000000
Fusarium oxysporum	pisi	race 2		Pisum sativum	Australia	WGPX00000000
Fusarium oxysporum	niveum	race 3		Citrullus lanatus	Australia	WGPZ00000000
Fusarium oxysporum		NRRL 32931		culture collection	NA	AFML00000000
Fusarium oxysporum		FoPvo1		Plukenetia volubilis	China	JABFOA000000000
VPRI Accession numbers provided for isolates sequenced and assembled in this project.

## Sheet: Sheet2
SAMN28868090 JAMSGE000000000
SAMN28868091 JAMSGD000000000
SAMN28868092 JAMSGC000000000
SAMN28868093 JAMSGB000000000
SAMN28868094 JAMSGA000000000
SAMN28868095 JAMSFZ000000000
SAMN28868096 JAMSFY000000000
SAMN28868097 JAMSFX000000000
SAMN28868098 JAMSFW000000000
SAMN28868099 JAMSGH000000000
SAMN28868100 JAMSGG000000000
SAMN28868101 JAMSGF000000000
SAMN28868102 JAMSFV000000000
SAMN28868103 JAMSFU000000000
SAMN28868104 JAMSFT000000000
SAMN28868105 JAMSFS000000000
SAMN28868106 JAMSFR000000000
SAMN28868107 JAMSFQ000000000
SAMN28868108 JAMSFP000000000
SAMN28868109 JAMSFO000000000
SAMN28868110 JAMSFN000000000
SAMN28868111 JAMSFM000000000
SAMN28868112 JAMSFL000000000
SAMN28868113 JAMSFK000000000
SAMN28868114 JAMSFJ000000000
SAMN28868116 JAMSFI000000000
SAMN28868117 JAMSFH000000000
SAMN28868118 JAMSFG000000000
SAMN28868119 JAMSFF000000000
SAMN28868120 JAMSFE000000000
SAMN28868121 JAMSFD000000000
SAMN28868122 JAMSFC000000000
SAMN28868123 JAMSFB000000000
SAMN28868124 JAMSFA000000000
SAMN28868125 JAMSEZ000000000
SAMN28868126 JAMSEY000000000
SAMN28868127 JAMSEX000000000
SAMN28868128 JAMSEW000000000
SAMN28868129 JAMSEV000000000
SAMN28868130 JAMSEU000000000
SAMN28868131 JAMSET000000000
SAMN28868132 JAMSES000000000
SAMN28868133 JAMSER000000000
SAMN28868134 JAMSEQ000000000
SAMN28868135 JAMSEP000000000
SAMN28868136 JAMSEO000000000
SAMN28868137 JAMSEN000000000
SAMN28868138 JAMSEM000000000
SAMN28868139 JAMSEL000000000
SAMN28868140 JAMSEK000000000
SAMN28868141 JAMSEJ000000000
SAMN28868142 JAMSEI000000000
SAMN28868143 JAMSEH000000000
SAMN28868144 JAMSEG000000000
SAMN28868145 JAMSEF000000000
SAMN28868146 JAMSEE000000000
SAMN28868147 JAMSED000000000
SAMN28868148 JAMSEC000000000
SAMN28868149 JAMSEB000000000
SAMN28868150 JAMSEA000000000
SAMN28868151 JAMSDZ000000000
SAMN28868152 JAMSDY000000000
SAMN28868153 JAMSDX000000000
SAMN28868154 JAMSDW000000000
SAMN28868155 JAMSDV000000000
SAMN28868156 JAMSDU000000000
SAMN28868157 JAMSDT000000000
SAMN28868158 JAMSDS000000000
SAMN28868159 JAMSDR000000000
SAMN28868160 JAMSDQ000000000
SAMN28868161 JAMSDP000000000
SAMN28868162 JAMSDO000000000
SAMN28868163 JAMSDN000000000
SAMN28868164 JAMSDM000000000
SAMN28868165 JAMSDL000000000
SAMN28868166 JAMSDK000000000
SAMN28868167 JAMSDJ000000000
SAMN28868168 JAMSDI000000000
SAMN28868169 JAMSDH000000000
SAMN28868170 JAMSDG000000000
SAMN28868171 JAMSDF000000000
SAMN28868172 JAMSDE000000000
SAMN28868173 JAMSDD000000000
SAMN28868174 JAMSDC000000000
SAMN28868175 JAMSDB000000000
SAMN28868176 JAMSDA000000000
SAMN28868177 JAMSCZ000000000
SAMN28868178 JAMSCY000000000
SAMN28868179 JAMSCX000000000
SAMN28868180 JAMSCW000000000
SAMN28868181 JAMSCV000000000
SAMN28868182 JAMSCU000000000
SAMN28868183 JAMSCT000000000
SAMN28868184 JAMSCS000000000
SAMN28868185 JAMSCR000000000
SAMN28868186 JAMSCQ000000000
SAMN28868187 JAMSCP000000000
SAMN28868188 JAMSCO000000000
SAMN28868190 JAMSCN000000000
SAMN28868191 JAMSCM000000000
SAMN28868193 JAMSCL000000000
SAMN28868115-VPRI_44269
SAMN28868189- VPRI_44291
SAMN28868192-VPRI_44313
